# Supplementary material for: SUMO conjugation to the pattern recognition receptor FLS2 triggers intracellular signalling in plant innate immunity
Source: Nat Commun. 2018 Dec 5;9:5185. doi: 10.1038/s41467-018-07696-8 (PMC6281677; doi:10.1038/s41467-018-07696-8)
Supplement: Supplementary file 3 — Source Data [file 41467_2018_7696_MOESM3_ESM.xlsx]

## Sheet: Fig. 1d
	0 nM flg22
	Col-0			fls2 k/o			WT @1			WT @2			K/R @4			K/R @8
	3.44303			5.13159			3.86876			5.37532			3.89235			5.13579
	3.23645			3.36921			2.91022			4.10077			2.97863			5.31125
	3.72374			4.00894			3.93431			4.13045			4.02352			4.49664
	3.60084			3.61018			3.97623			4.5486			3.06481			4.68576
	3.66977			3.57362			3.47774			3.62375			3.87058			4.46092
	5.01177			2.52256			3.12206			3.00524			4.14615			3.12163
	4.11318			2.63292			3.14247			4.01403			4.19693			4.15922
	3.61092			4.37029			4.16207			3.66319			4.22518			3.96376
	3.87968			3.84058			4.19153			3.63302			4.25389			4.71381
	3.82524			3.79844			4.74637			3.6344			3.2663			3.94709
	3.60117			3.91756			4.24989			3.96014			3.46714			4.61372
	3.85193			4.65532			4.27498			3.41211			3.51061			3.51393
	3.49414			4.32076			4.29687			3.87022			3.53683			3.69211
	4.49919			4.47568			4.41784			4.02215			3.62762			3.33026
	4.82816			4.74121			3.43609			4.04392			4.22906			2.8536
	3.92051			3.56883			4.44625			3.84431			3.66507			3.88434
	4.52484			4.28417			3.56892			4.15263			3.67093			2.85476
	4.85719			3.52862			3.5727			4.95677			3.75672			4.11127
	4.38931			3.54195			4.62883			4.32164			3.80759			4.31236
	4.30231			4.61583			4.70896			4.24109			3.92293			3.24943
	4.1469			4.5694			3.75794			3.98387			3.96804			3.13682
	4.76045			4.59567			3.80635			4.08609			4.00516			4.87293
	4.66261			4.03			3.99447			5.09806			4.21369			4.08594
	4.11318						5.06419			3.56203			4.42419			4.01794
							4.89529			4.43709			4.5137			3.87029
							4.80936			4.26271			4.5627			3.40177
							4.92156			3.39564			4.32			3.43511
							4.29549						4.45			3.62259
							4.29867									4.44406
							4.79984									4.21
AVG	4.08611			3.9871			4.12587			4.05108			3.91323			3.98364
	250 nM flg22
	Col-0			fls2 k/o			WT @1			WT @2			K/R @4			K/R @8
	3.16967			5.53732			2.13392			2.93906			2.80215			2.89
	3.12			5.38841			2.17745			3.12537			2.89627			3.00071
	3.05203			4.90148			2.21079			3.24191			2.92765			2.93211
	3.00524			5.28283			2.375			3.08501			2.93			2.97454
	3.16029			5.74705			2.82367			2.83634			3.01771			2.80144
	3.40678			4.44599			2.85			2.82547			3.27854			3.14066
	2.75			3.53613			3.02			2.89659			3.35			3.27129
	3.08			3.54782			3.06			2.50239			3.35			3.32149
	3.14			5.25907			2.95			2.50682			3.37101			3.29
	2.74			2.98477			2.6114			2.57604			3.46733			3.62809
	3.15			3.53201			3.04258			2.98867			3.61356			3.36476
	3.08			3.86032			3.04431			2.84139			3.65			3.38876
	2.98			2.78317			3.04922			2.7113			3.82			3.99541
	2.94391			3.12191			3.11847			2.85085			3.83501			3.52197
	2.98671			3.46988			3.18828			2.94913			3.83814			3.55394
	2.92599			4.40008			3.2012			2.98486			3.85323			3.58763
	3.09778			5.4465			3.32614			2.9904			3.89222			3.97605
	3.06762			4.5217			3.35513			3.03892			3.99488			3.83072
	3.28241			3.59649			3.38987			3.04186			4.00953			3.84132
	3.2465			4.97004			3.48119			3.08814			4.02598			4.06623
	3.25581			5.44568			3.56882			3.16974			4.07037			4.17039
	3.27118			4.56506			3.58081			3.22717			4.1			4.2754
	3.09						3.59688			3.61841			4.11058			3.92286
	3.19566						3.61797			3.6305			4.15263			4.32763
							3.6231			3.64652			4.19005			4.72955
										3.65477						4.5265
																5.08839
AVG	3.09157			4.37926			3.05585			3.03722			3.62187			3.68214

## Sheet: Fig. 1f
0 dpi Rep@1													3 dpi Rep@1
		0	-1	-2	-3	-4	-5	-6	-7						0	-1	-2	-3	-4	-5	-6	-7
Col-0	A1			5									Col-0	A1					55	6
	B1			3										B1					54	7	3	1
	A2		39	4										A2					39	4
	B2			3										B2					40	4
	A3			2										A3					39	5
	B3			3										B3					37	3
	A4		25	5	2									A4						5
	B4		18	3										B4					38	5	1
fls2 ko	A1			2									fls2 k/o	A1						43	4
	B1			4										B1						26	2
	A2			3	1	1								A2						45	6
	B2			4										B2						40	3
	A3			5										A3						49	4
	B3			3										B3						44	5
	A4		13	3										A4						19	2
	B4		15	3										B4						24	2
FLS2 @1	A1			3									FLS2 @1	A1					14	2
	B1			3										B1					35	3
	A2		23	1										A2				53	28	1
	B2			7										B2					22	2
	A3			3										A3					45	3	1	1
	B3			5										B3					42	5
	A4			5										A4					47	5
	B4		14	2										B4					39	4
													FLS2 @2	A1					23	2
														B1					27	3
FLS2 @2	A1			2										A2					20	3
	B1			3	1									B2					15	2
	A2		16	0										A3				67	11	1
	B2			1										B3				56	7	0
	A3			1										A4					40	4
	B3		7	0										B4					38	5
	A4			4
	B4			5
													K/R @4	A1						21	3
														B1						19	2
K/R @4	A1			3										A2						24	2
	B1			3										B2							3			2.625
	A2			2										A3					64	19	1
	B2			3										B3						23	4
	A3		19	2										A4						25	4
	B3			4										B4						21	2
	A4			3
	B4			4
													K/R @8	A1						24	3
														B1						35	3
K/R @8	A1			3										A2						19	2
	B1			3										B2						26	3			3
	A2			2										A3						22	2
	B2		18	3										B3						36	4
	A3			2										A4						27	3
	B3			3										B4						34	4
	A4			3
	B4			3
0 dpi Rep@2													3 dpi Rep@2
		0	-1	-2	-3	-4	-5	-6	-7						0	-1	-2	-3	-4	-5	-6	-7
Col-0	A1			5									Col-0	A1				75	24	1
	B1			5	2	1								B1					36	4
	A2			3										A2					23	3
	B2		18	3										B2					40	4
	A3			5										A3					17	1
	B3			3										B3					24	2
	A4			5										A4				78	18	0
	B4			4										B4					35	4
fls2 ko	A1			2									fls2 k/o	A1							5
	B1			3										B1						47	4
	A2			4										A2						45	7	2
	B2			3										B2						38	4
	A3			5										A3						49	6	3
	B3			2										B3						47	5
	A4			4	1									A4						23	2
	B4			3										B4						26	3
FLS2 @1	A1		19	2									FLS2 @1	A1					16	2
	B1			3										B1					12	1
	A2			2										A2					18	1
	B2			4										B2					18	1
	A3			3										A3				74	17	0
	B3			4										B3					24	1
	A4			5										A4					21	2
	B4			3										B4				56	12	0
													FLS2 @2	A1					23	1
														B1				77	22	0
FLS2 @2	A1			2										A2					22	2
	B1			3										B2					15	1
	A2			6										A3					11	1
	B2		21	2										B3					14	1
	A3			2										A4					23	2
	B3			4	1									B4				58	25	1
	A4			5
	B4			5
													K/R @4	A1						23	2
														B1						14	1
K/R @4	A1			3										A2						24	2
	B1			2										B2						26	3
	A2			3	1	1								A3						19	1
	B2			4										B3						22	2
	A3		23	2										A4						25	2
	B3			3										B4						22	2
	A4			4
	B4		18	2
													K/R @8	A1						26	2
														B1						36	3
K/R @8	A1			3										A2						16	1
	B1			4	1									B2						26	3
	A2			2										A3						22	1
	B2		18	1										B3						35	4
	A3			2										A4						27	3
	B3			4										B4						34	3
	A4			3
	B4		21	2
0 dpi Rep@3													3 dpi Rep@3
		0	-1	-2	-3	-4	-5	-6	-7						0	-1	-2	-3	-4	-5	-6	-7
Col-0	A1			5									Col-0	A1				56	15	0
	B1			4										B1					21	1
	A2			4										A2					17	2
	B2		24	2										B2					15	1
	A3			3										A3					24	2
	B3			4										B3					37	3
	A4			3										A4					15	1
	B4			3										B4					38	1
fls2 ko	A1			2									fls2 k/o	A1						42	3
	B1			2										B1						24	1
	A2			3										A2						54	5
	B2			3										B2						31	3
	A3			4										A3						43	3
	B3			3										B3						47	3
	A4		18	1										A4						23	1
	B4		21	1										B4						24	1
FLS2 @1	A1			3									FLS2 @1	A1					23	0
	B1			2										B1					29	2
	A2			2										A2					15	0
	B2			4										B2					24	2
	A3			4										A3					21	1
	B3			3										B3					17	2
	A4			5										A4					35	2
	B4			3										B4				76	6	0
													FLS2 @2	A1					14	0
														B1					27	3
FLS2 @2	A1		25	3										A2				67	16	0
	B1			5										B2					15	2
	A2			5										A3					11	1
	B2			2										B3				67	7	0
	A3			5										A4					25	1
	B3			4										B4				75	16	0
	A4			4
	B4			5
													K/R @4	A1						27	3
														B1						21	2
K/R @4	A1			2										A2						23	2
	B1		18	0										B2						28	3
	A2			2										A3						16	2
	B2			1										B3						31	3
	A3			1										A4						37	4
	B3			3										B4						16	1
	A4			2
	B4		23	2
													K/R @8	A1						28	3
														B1							3
K/R @8	A1			3										A2						24	2
	B1			4										B2						39	4
	A2			4										A3						28	3
	B2			3										B3							4
	A3		18	2										A4						27	3
	B3			3										B4						42	5
	A4			2
	B4			2

## Sheet: Fig. 4b
0nM Fgl22											250nM Fgl22
	Col-0		fls2 k/o		desi3a-1		fls2 desi3a-1
	4.59595		4.23449		4.4756		4.419					Col-0		fls2 k/o		desi3a-1		fls2 desi3a-1
	4.21329		4.18933		4.31072		5.26301					2.80588		3.2628		2.35531		2.67732
	4.92458		3.98183		5.2831		5.03252					3.55932		4.19423		3.02729		3.56031
	4.30157		4.3466		4.44634		4.80914					3.2168		4.16912		3.57544		3.81637
	3.84168		3.74662		3.28876		3.9591					2.63961		3.04253		1.65533		2.48204
	4.07886		4.2903		3.26449		5.12705					3.32879		3.51163		1.54699		4.35268
	4.16796		3.84623		4.41221		4.6698					2.43031		4.13284		2.13113		4.21621
	4.27036		4.39101		4.46029		4.88646					3.80919		3.91893		2.22171		4.3984
	4.79452		4.28165		5.0181		4.46761					2.64962		2.89994		2.8414		4.18144
	3.87855		4.31397		4.62763		2.87203					2.27977		4.44223		2.35725		4.17288
	3.7896		4.2918		5.10373		3.86389					2.83626		3.5359		1.68473		4.14588
	4.43772		4.3073		2.86519		1.85178					3.32012		3.52911		2.95737		4.37774
	3.7456		2.99009		2.57968		4.89993					2.95716		4.52947		1.53199		4.13049
	4.44925		4.18993		4.24838		2.87746					3.42634		3.64698		2.68729		4.30594
	3.67732		4.27209		2.86203		3.81651					3.42835		3.76252		1.63699		3.72111
	4.36031		3.8499		5.12121		3.74954					3.42054		3.81933		1.97752		3.59595
	4.51638		4.12699		3.85299		5.16707					2.85096		3.70118		2.66868		4.21329
	2.88204		3.95418		4.36603		5.04885					3.36407		3.76113		1.8921		3.92458
	4.35268		3.9604		4.64698		4.7578					3.2094		3.98498		2.47816		4.30157
	4.31621		4.2704		5.2638		4.3682					2.84735		4.33006		1.65405		2.84168
	4.2984		4.52942		4.88662		4.7161					2.88228		3.45617		2.44515		4.07886
	4.18144		3.97468		4.60135		4.72639					2.80315		3.96		3.29126		4.16796
	4.17288		4.33237		3.80982		4.72422					3.37266		4.23		2.54075		4.17036
	4.14588		4.28841		4.48515		3.90552					2.85948		3.87		2.27443		3.79452
	4.37774		4.38733		3.57015		4.661					2.85814		4.36		3.27103		4.47855
	4.13049		3.95009		4.65121		5.00259					2.95734		4.56		2.3148		4.4896
	4.30594		3.97245		4.78		4.72294					3.43048		3.87		1.82194		4.13772
	3.73849		4.2649									3.63		3.56		2.39598		3.7456
														4.62		3.16997		4.44925
														4.18		3.25016
	4.17663		4.12624		4.26969		4.38391
												3.0805		3.89107		2.40194		3.96173

## Sheet: Fig. 4f
0 dpi rep @1													3 dpi rep @1
	Tech. Reps	0	-1	-2	-3	-4	-5	-6	-7						0	-1	-2	-3	-4	-5	-6	-7
Col-0	A1			3									Col-0	A1					34	4
	B1			4										B1					25	3
	A2		17	0										A2					29	4
	B2		27	3										B2					28	2
	A3			3										A3					36	2
	B3			5	1									B3					37	3
	A4			3										A4					43	3
	B4			4										B4					31	2
fls2 ko	A1		17	2									fls2 k/o	A1						46	4
	B1			4										B1						34	3
	A2			3										A2						36	5
	B2			4										B2						28	3
	A3			5										A3						24	4
	B3		29	3										B3						48	5
	A4			4										A4						35	2
	B4		23	3										B4					67	16	1
desi3a-1	A1			3									desi3a-1 k/o	A1				23	2
	B1			3										B1				29	2
	A2		24	2										A2				26	1
	B2			4										B2				25	3
	A3			5	1									A3				32	3
	B3		18	2										B3				44	3
	A4			3										A4				21	4
	B4			4										B4				47	5
fls2 desi3a-1	A1		17	0									fls2 desi3a-1	A1					26	3
	B1			0										B1					24	3
	A2			5										A2					32	4
	B2		27	2										B2					26	3
	A3			5										A3				70	14	2
	B3		18	0										B3					34	5	1
	A4			4										A4					18	3
	B4			5										B4					24	4
0 dpi rep @2													3 dpi rep @2
		0	-1	-2	-3	-4	-5	-6	-7						0	-1	-2	-3	-4	-5	-6	-7
Col-0	A1			2									Col-0	A1					16	2
	B1			4										B1					26	2
	A2			5										A2					34	3
	B2		26	3										B2					14	2
	A3			3										A3				68	22	0
	B3		19	3										B3					17	1
	A4			0										A4					23	2
	B4			0										B4					28	2
fls2 k/o	A1		16	2									fls2 k/o	A1						43	3	1
	B1			3	1									B1						18	3
	A2			5										A2						28	4
	B2			4										B2						18	3
	A3		13	0										A3						28	2
	B3			3										B3						37	4
	A4		27	3										A4						21	2
	B4			1										B4						28	3
desi3a-1	A1			2									desi3a-1 k/o	A1				26	2
	B1			4										B1				37	3
	A2		26	2										A2			74	21	0
	B2			3										B2				29	2
	A3		29	4	1									A3				21	4
	B3		38	4										B3				39	3
	A4			5										A4				27	3
	B4			5										B4					4
fls2 desi3a-1	A1		11	0									fls2 desi3a-1	A1					28	4
	B1			2										B1					34	4
	A2			4										A2					32	4
	B2		21	2										B2					34	3
	A3			0										A3					28	4
	B3			4										B3					34	5
	A4			5	2	1								A4					23	4
														B4					27	5	2	1
0 dpi rep @3													3 dpi rep @3
		0	-1	-2	-3	-4	-5	-6	-7						0	-1	-2	-3	-4	-5	-6	-7
Col-0	A1			4									Col-0	A1					23	2
	B1			3										B1					18	0
	A2		18	3										A2				59	14	0
	B2			4	1									B2					14	2
	A3		23	2										A3				54	22	0
	B3			3										B3					21	1
	A4			4										A4					21	1
	B4			4										B4					23	0
fls2 k/o	A1			4									fls2 k/o	A1						34	3
	B1			4										B1						27	4
	A2		25	4										A2						32	3
	B2		18	2										B2						17	2
	A3			3										A3						23	1
	B3			4										B3						45	3
	A4			4										A4						44	4
	B4		21	4										B4						27	3
desi3a-1	A1			4									desi3a-1 k/o	A1				18	2
	B1			3	1									B1				26	4
	A2			2										A2				21	3
	B2			5										B2				33	3
	A3			3										A3				24	3
	B3			3										B3			65	18	2
	A4		26	0										A4				23	4
	B4													B4				25	4
fls2 desi3a-1	A1			4									fls2 desi3a-1	A1					37	4
	B1		15	2										B1					21	3
	A2			5										A2					28	4
	B2			1										B2					37	4
	A3		21	2										A3					42	5
	B3			4										B3					26	3
	A4			1										A4					48	5	2
	B4			1										B4					46	5

## Sheet: Figure 2C
								FLS2 WT (fls2)						FLS2 K/R (fls2)
	Time	Col-0			fls2			#1				#2		#4			#8
	0	0	0	0	0	0	0	0	0	0	0	0	0	0	0	0	0	0	0
	5	24	34	38	45	56	78	110	129	136	130	140	189	24	34	42	12	14	28
	10	88	112	104	42	65	76	245	269	280	320	260	380	23	26	37	25	34	45
	15	152	134	140	52	65	35	520	420	540	510	480	650	65	75	85	45	34	38
	20	245	320	280	54	43	38	720	560	620	710	670	610	110	134	125	98	76	87
	25	260	345	320	25	38	45	490	520	590	650	450	550	85	66	72	76	77	66
	30	156	185	175	28	36	41	250	340	280	345	389	456	45	48	34	35	25	28
	35	65	82	71	27	18	29	120	160	140	178	243	265	34	24	25	25	30	22
	40	24	18	26	32	26	32	90	110	120	160	143	125	24	12	16	11	9	11
	50	18	23	17	25	17	28	60	70	80	76	98	87	12	16	21	10	9	5
	55	24	21	24	24	19	28	52	34	45	35	65	54	11	5	5	10	9	5
	60	16	16	14	16	17	18	45	34	38	26	48	36	13	6	4	8	11	13
	65	12	14	15	12	18	21	56	76	47	56	66	71	11	14	15	12	14	9
	70	22	21	18	22	16	14	42	54	36	32	28	38	10	9	5	8	4	14
	75	16	15	15	16	15	12	35	45	57	34	45	65	12	24	20	13	9	4
	80	10	9	13	10	8	12	20	34	33	20	15	14	8	11	13	6	8	9

## Sheet: Figure 3F
						FLS2 (fls2)						FLS2 (desi3a-1)
		Col-0		fls2		#1			#2			#1			#2
		0	0	0	0	0	0	0	0	0	0	0	0	0	0	0	0
		24	34	38	110	129	136	130	140	189	230	240	289	210	229	236	236
		66	87	78	245	269	280	320	260	380	520	560	580	445	469	480	480
		122	112	123	420	320	440	410	380	450	610	780	750	620	520	540	540
		223	240	250	580	470	401	610	570	510	910	970	810	880	870	801	801
		175	150	180	370	410	460	550	350	350	710	750	710	670	610	760	760
		130	120	135	140	220	160	245	289	356	560	460	520	340	320	360	360
		65	82	71	120	123	143	108	143	156	300	280	260	220	223	243	243
		24	18	26	80	90	110	90	110	110	180	210	180	120	110	80	80
		18	23	17	60	70	80	56	78	87	90	80	70	80	90	110	110
		24	21	24	52	34	45	35	65	54	50	45	35	40	35	54	54
		16	16	14	45	34	38	26	48	36	25	34	45	35	38	48	48
		12	14	15	56	76	47	56	66	71	55	34	45	45	39	43	43
		22	21	18	42	54	36	32	28	38	30	28	26	42	54	36	36
		16	15	15	35	45	57	34	45	65	23	34	43	35	45	57	57
		10	9	13	20	34	33	20	15	14	15	18	21	20	34	33	33

## Sheet: Figure 4C
		Col-0			fls2			desi3a-1			fls2desi3a-1
	0	0	0	0	0	0	0	0	0	0	0	0
	24	34	38	45	56	78	110	129	136	24	27	28
	66	87	78	42	65	76	245	269	280	35	45	49
	152	134	140	52	65	35	520	420	540	35	47	58
	245	320	280	54	43	38	720	560	620	34	65	54
	180	165	220	25	38	45	490	520	590	43	25	46
	145	132	140	28	36	41	250	340	280	28	36	41
	65	82	71	27	18	29	120	160	140	29	34	47
	24	18	26	32	26	32	90	110	120	31	36	28
	18	23	17	25	17	28	60	70	80	28	36	30
	24	21	24	24	19	28	52	34	45	20	26	22
	16	16	14	16	17	18	45	34	38	22	12	32
	12	14	15	12	18	21	56	76	47	10	7	15
	22	21	18	22	16	14	42	54	36	16	19	21
	16	15	15	16	15	12	35	45	57	18	25	20
	10	9	13	10	8	12	20	34	33	18	8	11
